# Supplementary material for: Ethnicity, Social, and Clinical Risk Factors to Tooth Loss among Older Adults in the U.S., NHANES 2011–2018
Source: Int J Environ Res Public Health. 2022 Feb 18;19(4):2382. doi: 10.3390/ijerph19042382 (PMC8875070; doi:10.3390/ijerph19042382)
Supplement: Supplementary file 1 [file ijerph-19-02382-s001.zip]

Archive with 1 entries (1 files):
- ijerph-1565287-supplementary.pdf
